# Supplementary material for: The impact of the COVID-19 pandemic on incidence and clinical presentation of thrombotic microangiopathies: data from a laboratory centralizing ADAMTS-13 testing in Quebec
Source: Orphanet J Rare Dis. 2025 Sep 24;20:480. doi: 10.1186/s13023-025-03960-5 (PMC12462063; doi:10.1186/s13023-025-03960-5)
Supplement: Supplementary file 1 — Supplementary Material 1 [file 13023_2025_3960_MOESM1_ESM.zip]

Archive with 4 entries (3 files):
- 13023_2025_3960_MOESM1_ESM/
- 13023_2025_3960_MOESM1_ESM/Supplementary Figure 1.docx
- 13023_2025_3960_MOESM1_ESM/Supplementary Figure 2.docx
- 13023_2025_3960_MOESM1_ESM/Supplementary Figure 3.docx
